# Supplementary material for: Advances in Applying Computer-Aided Drug Design for Neurodegenerative Diseases
Source: Int J Mol Sci. 2021 Apr 28;22(9):4688. doi: 10.3390/ijms22094688 (PMC8124449; doi:10.3390/ijms22094688)
Supplement: Supplementary file 1 [file ijms-22-04688-s001.zip]

Archive with 1 entries (1 files):
- ijms-1181389-supplementary.pdf
